# Supplementary material for: Exploring the Anti-Inflammatory Effects of Aloe vera Flower (AVF) and Its Active Ingredients in a Skin Inflammation Model Induced by Glyoxal-Derived Advanced Glycation End Products (GO-AGEs)
Source: Pharmaceuticals (Basel). 2026 Jan 9;19(1):121. doi: 10.3390/ph19010121 (PMC12845024; doi:10.3390/ph19010121)
Supplement: Supplementary file 1 [file pharmaceuticals-19-00121-s001.zip]

Archive with 1 entries (1 files):
- pharmaceuticals-4093023-supplementary.pdf
